# Supplementary material for: Identification of the Molecular Mechanisms of Peimine in the Treatment of Cough Using Computational Target Fishing
Source: Molecules. 2020 Mar 2;25(5):1105. doi: 10.3390/molecules25051105 (PMC7179178; doi:10.3390/molecules25051105)
Supplement: Supplementary file 1 [file molecules-25-01105-s001.zip]

Archive with 7 entries (7 files):
- SwissTargetPrediction results of Alimemazine.pdf
- SwissTargetPrediction Results of aspirin.pdf
- SwissTargetPrediction results of Chlorpheniramine.pdf
- SwissTargetPrediction results of Dextromethorphan.pdf
- SwissTargetPrediction results of Homatropine.pdf
- SwissTargetPrediction results of montelukast.pdf
- SwissTargetPrediction Results of R048-8071.pdf
